# Supplementary material for: Stress Effect of Food Matrices on Viability of Probiotic Cells during Model Digestion
Source: Microorganisms. 2021 Jul 30;9(8):1625. doi: 10.3390/microorganisms9081625 (PMC8401621; doi:10.3390/microorganisms9081625)
Supplement: Supplementary file 1 [file microorganisms-09-01625-s001.zip]

Archive with 1 entries (1 files):
- microorganisms-1305429-supplementary.pdf
